# Supplementary material for: Whole-genome sequencing reveals clonal expansion of multiresistant Staphylococcus haemolyticus in European hospitals
Source: J Antimicrob Chemother. 2014 Jul 17;69(11):2920–7. doi: 10.1093/jac/dku271 (PMC4195474; doi:10.1093/jac/dku271)
Supplement: Supplementary Data [file supp_dku271_dku271supp_table1.xlsx]

## Sheet: Ark1
Table S1																									Suplementary table 2.
Clade	Strain ID	Country	Year	GEN-Pheno	GEN-Geno	ERY-Pheno	ERY-Geno	vga	OXA-Pheno	OXA-Geno	PEN-Geno	FUS-Pheno	FUS-Geno	TET-Pheno	TET-Geno	CIP-Pheno	parC/grlA	gyrA	RIF-Pheno	RIF-Geno	VAN-Pheno	TMP-Pheno	TMP-Geno	MUP-Pheno	MUP-Geno	LZD-Pheno	LZD-Geno	FOSF-Pheno	FOSF-Geno	DAP-Pheno	QacC	QacA	QacG
A	7068_7_41	Switzerland	2008	R	aacA-aphD	R	mphC, msrA		R	mecA	blaZ	S		S		R	L	Mut	S		S		dfrB	susceptible	mprF, ileS-Val588	susceptible	None	R	fosB-Plasmid	susceptible		plasmid
A	7068_7_61	Switzerland	2008	R	aacA-aphD	R	mphC, msrA		R	mecA	blaZ	S		S		R	L	Mut	S		S		dfrB	susceptible	mprF, ileS-Val588	susceptible	None	R	fosB-Plasmid	susceptible		plasmid
A	7068_7_51	Switzerland	2008	R	aacA-aphD	R	mphC, msrA		R	mecA	blaZ	S		S		R	L	Mut	S		S		dfrB	susceptible	mprF, ileS-Val588	susceptible	None	R	NOT PRESENT	susceptible		plasmid
A	7068_7_54	Switzerland	2005	R	aacA-aphD	R	mphC, msrA		R	mecA	blaZ	S		ND		R	L	Mut	R		S		dfrB	susceptible	mprF, ileS-Val588	susceptible	None	S	fosB-Plasmid	susceptible		plasmid
A	7068_7_42	Switzerland	2003	R	aacA-aphD	R	mphC, msrA		R	mecA	blaZ	S		ND		R	L	Mut	S		S		dfrB	susceptible	mprF, ileS-Val588	susceptible	None	R	fosB-Plasmid	susceptible	plasmid	plasmid	plasmid
A	7068_7_43	Switzerland	2005	R	aacA-aphD	R	erm(C) - Plasmid, mphC, msrA		R	mecA	blaZ	S		ND		R	L	Mut	S		S		dfrB	susceptible	mprF, ileS-Val588	susceptible	None	R	fosB-Plasmid	susceptible	plasmid	plasmid	plasmid
A	7068_7_6	Germany	2008	R	aacA-aphD	R	erm(C) - Plasmid, mphC, msrA		R	mecA	blaZ	S		S		R	L	Mut	S		S	S	dfrB	susceptible	mprF, ileS-Val588	susceptible	None	R	fosB-Plasmid	susceptible	plasmid	plasmid
A	7067_4_36	Norway RH	2005	R	aacA-aphD	R			R	mecA	blaZ	S		S		R	L	Mut	S		S		dfrB	susceptible	mprF, ileS-Val588	susceptible	None		fosB-Plasmid	susceptible	plasmid	plasmid	plasmid
A	7067_4_35	Norway RH	2005	R	aacA-aphD	R	erm(C) - Plasmid, mphC, msrA		R	mecA	blaZ	S		S	tet(L) - Plasmid, mepA	R	L	Mut	S		S		dfrB, drfD-His150/Tyr99-Transposon	susceptible	mprF, ileS-Val588	susceptible	None			susceptible	plasmid	plasmid	plasmid
A	7067_4_41	Norway RH	2005	R	aacA-aphD	R			R	mecA	blaZ	S		S		R	L	Mut	S		S		dfrB	susceptible	mprF, ileS-Val588	susceptible	None		fosB-Plasmid	susceptible	plasmid	plasmid	plasmid
A	7068_7_10	Germany	2007	R	aacA-aphD	R	erm(C) - Plasmid, mphC, msrA		R	mecA	blaZ	S		S		R	L	Mut	S		S	S	dfrB	susceptible	mupA, mprF, ileS-Val588	susceptible	None	S	fosB-Plasmid	susceptible	plasmid	plasmid	plasmid
A	7068_7_11	Germany	2007	R	aacA-aphD	R	erm(C) - Plasmid, mphC, msrA		R	mecA	blaZ	S		S		R	L	Mut	S		S		dfrB	susceptible	mprF, ileS-Val588	susceptible	None		fosB-Plasmid	susceptible	plasmid	plasmid	plasmid
A	7068_7_39	Switzerland	2005	R	aacA-aphD	R	mphC, msrA		R	mecA	blaZ	S		ND		R	L	Mut	S		S		dfrB	susceptible	mprF, ileS-Val588	susceptible	None	R	fosB-Plasmid	susceptible	plasmid	plasmid	plasmid
A	7068_7_5	Germany	2008	R	aacA-aphD	R	erm(C) - Plasmid, mphC, msrA		R	mecA	blaZ	S		S		R	L	Mut	R		S	R	dfrB	susceptible	mprF, ileS-Val588	susceptible	None	R	fosB-Plasmid	susceptible	plasmid	plasmid	plasmid
A	7068_7_9	Germany	2008	R	aacA-aphD	R	erm(C) - Plasmid, mphC, msrA		R	mecA	blaZ	R	fusB	S		R	L	Mut	S		S	R	dfrB	susceptible	mprF, ileS-Val588	susceptible	None	R	fosB-Plasmid	susceptible	plasmid	plasmid	plasmid
A	7068_7_7	Germany	2008	R	aacA-aphD	R	erm(C) - Plasmid, mphC, msrA		R	mecA	blaZ	S		S		R	L	Mut	R		S	R	dfrB	susceptible	mprF, ileS-Val588	susceptible	None	S		susceptible	plasmid	plasmid	plasmid
A	7068_7_49	Switzerland	2006	R	aacA-aphD	R	mphC, msrA		R	mecA	blaZ	S		ND		R	L	Mut	S		S		dfrB	susceptible	mprF, ileS-Val588	susceptible	None	R	fosB-Plasmid	susceptible	plasmid	plasmid	plasmid
A	7068_7_67	Switzerland	2007	R	aacA-aphD	R	erm(C) - Plasmid, mphC, msrA		R	mecA	blaZ	S	fusB	S		R	L	Mut	S		S		dfrB	susceptible	mprF, ileS-Val588	susceptible	None	S		susceptible	plasmid	plasmid	plasmid
A	7068_7_1	UK	2005	R	aacA-aphD	R	erm(C) - Plasmid, mphC, msrA		R	mecA	blaZ	S		R		R	L	Mut	S		S	R	dfrB, dfrA	susceptible	mprF, ileS-Val588	susceptible	None			susceptible	plasmid	plasmid	plasmid
A	7068_7_56	Switzerland	2008	R	aacA-aphD	R	mphC, msrA		R	mecA	blaZ	I		S		R	L	Mut	S		S		dfrB	susceptible	mprF, ileS-Val588	susceptible	None	S		susceptible	plasmid	plasmid	plasmid
A	7067_4_53	Norway RH	2004	R	aacA-aphD	R	mphC, msrA		R	mecA	blaZ	R		S		R	L	Mut	S		S		dfrB, dfrA	susceptible	mprF, ileS-Val588	susceptible	None			susceptible	plasmid	plasmid	plasmid
A	7067_4_83	UK	2005	R	aacA-aphD	R	erm(C) - Plasmid, mphC, msrA		R	mecA	blaZ	S		R		R	L	Mut	S		S	R	dfrB, dfrA	susceptible	mprF, ileS-Val588	susceptible	None			susceptible	plasmid	plasmid	plasmid
A	7068_7_46	Switzerland	2008	R	aacA-aphD	R	erm(C) - Plasmid, mphC, msrA		R	mecA	blaZ	R	fusB	S		R	L	Mut	S		S		dfrB, dfrA	susceptible	mprF, ileS-Val588	susceptible	None	R	fosB-Plasmid	susceptible	plasmid	plasmid	plasmid
A	7067_4_90	Norway RH	2001	R	aacA-aphD	R	erm(C) - Plasmid, mphC, msrA		R	mecA	blaZ	S		S		S	S		S		S		dfrB	susceptible	mprF, ileS-Val588	susceptible	None			susceptible	plasmid	plasmid	plasmid
A	7067_4_42	Norway RH	2004	R	aacA-aphD	R	erm(C) - Plasmid, mphC, msrA		R	mecA	blaZ	S		S		R	S		S		S		dfrB	susceptible	mprF, ileS-Val588	susceptible	None			susceptible	plasmid	plasmid	plasmid
A	7067_4_43	Norway RH	2004	R	aacA-aphD	R	erm(C) - Plasmid, mphC, msrA		R	mecA	blaZ	S		S		S	L	Mut	S				dfrB, dfrA		mprF, ileS-Val588	susceptible	None				plasmid	plasmid	plasmid
A	7067_4_57	Norway RH	2005	R	aacA-aphD	R	erm(C) - Plasmid, mphC, msrA		R	mecA	blaZ	S		S		R	L	Mut	S		S		dfrB	susceptible	mprF, ileS-Val588	susceptible	None			susceptible	plasmid	plasmid	plasmid
A	7067_4_37	Norway RH	2001	R	aacA-aphD	R	erm(C) - Plasmid, mphC, msrA		R	mecA	blaZ	S		S		R	L	Mut	S		S		dfrB	susceptible	mprF, ileS-Val588	susceptible	None			susceptible	plasmid	plasmid	plasmid
A	7067_4_50	Norway RH	2001	R	aacA-aphD	R	erm(C) - Plasmid, mphC, msrA		R	mecA	blaZ	S		S		R	L	Mut	ND		S		dfrB	susceptible	mprF, ileS-Val588	susceptible	None			susceptible	plasmid	plasmid	plasmid
A	7067_4_46	Norway RH	2001	R	aacA-aphD	R	erm(C) - Plasmid, mphC, msrA		R	mecA	blaZ	S		S		R	L	Mut	S		S		dfrB, dfrA	susceptible	mprF, ileS-Val588	susceptible	None			susceptible	plasmid	plasmid	plasmid
A	7067_4_51	Norway RH	2002	R	aacA-aphD	R	erm(C) - Plasmid, mphC, msrA		R	mecA	blaZ	S		S		R	L	Mut	S		S		dfrB, dfrA	susceptible	mprF, ileS-Val588	susceptible	None			susceptible	plasmid		plasmid
A	7068_7_31	Switzerland	2002	R	aacA-aphD	R	erm(C) - Plasmid, mphC, msrA		R	mecA	blaZ	S		ND		R	L	Mut	S		S		dfrB, dfrA	susceptible	mprF, ileS-Val588	susceptible	None	R	NOT PRESENT	susceptible	plasmid		plasmid
A	7067_4_88	UK	2005	R	aacA-aphD	R	erm(C) - Plasmid, mphC, msrA		R	mecA	blaZ	R	fusB	S		R	L	Mut	S		S	S	dfrB	susceptible	mprF, ileS-Val588	susceptible	None			susceptible	plasmid	plasmid	plasmid
A	7067_4_44	Norway RH	2004	R	aacA-aphD	R	erm(C) - Plasmid, mphC, msrA		R	mecA	blaZ	S		S		R	L	Mut	S		S		dfrB		mprF, ileS-Val588	susceptible	None			susceptible	plasmid	plasmid	plasmid
A	7068_7_38	Switzerland	2004	R	aacA-aphD	R	mphC, msrA		R	mecA	blaZ	S		ND		R	L	Mut	S		S		dfrB	susceptible	mprF, ileS-Val588	susceptible	None	R	fosB-Plasmid	susceptible	plasmid	plasmid	plasmid
A	7068_7_36	Switzerland	2006	R	aacA-aphD	R	mphC, msrA		R	mecA	blaZ	S		R		R	L	Mut	S		S		dfrB		mprF, ileS-Val588	susceptible	None	R	NOT PRESENT	susceptible	plasmid	plasmid	plasmid
A	7068_7_52	Switzerland	2002	R	aacA-aphD	R	mphC, msrA		R	mecA	blaZ	S		ND		R	L	Mut	S		S		dfrB	susceptible	mprF, ileS-Val588	susceptible	None	R	NOT PRESENT	susceptible	plasmid	plasmid	plasmid
A	7067_4_38	Norway RH	2004	R	aacA-aphD	R	erm(C) - Plasmid, mphC, msrA		R	mecA	blaZ	S		S		R	L	Mut	S		S		dfrB	susceptible	mprF, ileS-Val588	susceptible	None		fosB-Plasmid	susceptible	plasmid		plasmid
A	7067_4_85	UK	2005	R	aacA-aphD	R	erm(C) - Plasmid, mphC, msrA		R	mecA	blaZ	R		R		R	L	Mut	R		S	R	dfrB, dfrA	susceptible	mprF, ileS-Val588	susceptible	None		fosB-Plasmid	susceptible	plasmid	plasmid	plasmid
B	7068_7_8	Germany	2008	R	aacA-aphD	R	mphC, msrA		R		blaZ	R	fusB	R	tet(L) - Plasmid, mepA	R	L	Mut	S		S	R	dfrB, drfD-His150/Tyr99-Transposon	susceptible	mprF, ileS-Val588	susceptible	None	R	NOT PRESENT	susceptible	plasmid	plasmid	plasmid
B	7068_7_53	Switzerland	2007	ND	aacA-aphD	ND	mphC, msrA		R	mecA	blaZ	ND	fusB	ND	tet(L) - Plasmid, mepA	ND	L	Mut	ND		S		dfrB, drfD-His150/Tyr99-Transposon		mprF, ileS-Val588	susceptible	None			susceptible	plasmid	plasmid
B	7068_7_4	Germany	2008	R	aacA-aphD	R	mphC, msrA		R	mecA	blaZ	R	fusB	R	tet(L) - Plasmid, mepA	R	L	Mut	S		S	S	dfrB, drfD-His150/Tyr99-Transposon	susceptible	mprF, ileS-Val588	susceptible	None	S		susceptible	plasmid	plasmid
B	7067_4_40	Norway RH	2005	R	aacA-aphD	R	mphC, msrA		intermediate		NOT PRESENT	S		ND		S	S		S		S		dfrB	susceptible	mprF, ileS-Val588	susceptible	None	S		susceptible	plasmid	plasmid	plasmid
B	7068_7_2	UK	2005	R	aacA-aphD	R	mphC, msrA		R	mecA	blaZ	S	fusB	R	tet(L) - Plasmid, mepA	R	L	Mut	S		S	R	dfrB, drfD-His150/Tyr99-Transposon	susceptible	mprF, ileS-Val588	susceptible	None			susceptible		plasmid	plasmid
B	7067_4_77	Belgium	2010	R	aacA-aphD	R	mphC, msrA		R	mecA	blaZ	R	fusB	R	tet(L) - Plasmid, mepA	R	L	Mut	S		S		dfrB, drfD-His150/Tyr99-Transposon	susceptible	mprF, ileS-Val588	susceptible	None			susceptible	plasmid	plasmid
B	7068_7_3	Germany	2008	R	aacA-aphD	R	mphC, msrA		R	mecA	blaZ	R	fusB	R	tet(L) - Plasmid, mepA	R	L	Mut	S		S	R	dfrB, drfD-His150/Tyr99-Transposon		mprF, ileS-Val588	susceptible	None	R	NOT PRESENT	susceptible	plasmid	plasmid
B	7068_7_12	Spain	2007	R	aacA-aphD	S			R	mecA	blaZ	ND		S		ND	L	Mut	S		S	R	dfrB, dfrA	susceptible	mprF, ileS-Val588	susceptible	None			susceptible	plasmid	plasmid
B	7067_4_78	Belgium	2010	R	aacA-aphD	R	mphC, msrA		R	mecA	blaZ	R	fusB	R	tet(L) - Plasmid, mepA	R	L	Mut	S		S		dfrB, drfD-His150/Tyr99-Transposon	susceptible	mprF, ileS-Val588	susceptible	None			susceptible	plasmid	plasmid
B	7068_7_48	Switzerland	2004	R	aacA-aphD	R	erm(C) - Plasmid		R	mecA	blaZ	S		R	tet(L) - Plasmid, mepA	R	L	Mut	S		S		dfrB, dfrA		mprF, ileS-Val588	susceptible	None				plasmid	plasmid
B	7067_4_84	UK	2005	R	aacA-aphD	R	mphC, msrA		R	mecA	blaZ	R	fusB	R		R	L	Mut	R	rpoB-Asp471Glu	S	R	dfrB, drfD-His150/Tyr99-Transposon	susceptible	mprF, ileS-Val588	susceptible	None			susceptible	plasmid	plasmid
B	7067_4_49	Norway RH	2002	R	aacA-aphD	R			R	mecA	blaZ	R	fusB	S		R	L	Mut	S		S		dfrB, drfD-His150/Tyr99-Transposon	susceptible	mprF, ileS-Val588	susceptible	None			susceptible	plasmid	plasmid
B	7067_4_65	Norway UNN	1994	R	aacA-aphD	R	mphC, msrA	vgaA	R	mecA	blaZ	S		S		R	L	Mut	S		S		dfrB, drfD-His150/Tyr99-Transposon	susceptible	mprF, ileS-Val588	susceptible	None			susceptible		plasmid	plasmid
B	7067_4_70	Norway UNN	1989	S	aacA-aphD	R	mphC, msrA	vgaA	S	mecA	blaZ	R	fusB	S		S	L	S/D	S		S		dfrB, drfD-His150/Tyr99-Transposon		mprF, ileS-Val588	susceptible	None					plasmid	plasmid
B	7068_7_65	Switzerland	2003	R	aacA-aphD	R	erm(C) - Plasmid		R	mecA	blaZ - Plasmid	S		ND	tet(L) - Plasmid, mepA	R	L	Mut	S		S		dfrB, drfD-His150/Tyr99-Transposon		mprF, ileS-Val588	susceptible	None	R	NOT PRESENT
C	7068_7_32	Switzerland	2004	R	aacA-aphD	R	erm(C) - Plasmid		R	mecA	blaZ	R	fusB	R	tet(L) - Plasmid, mepA	R	L	Mut	S		S		dfrB, dfrA	susceptible	mprF, ileS-Val588	susceptible	None	S		susceptible			plasmid
C	7068_7_62	Switzerland	2004	R	aacA-aphD	R	erm(C) - Plasmid		R	mecA	blaZ	R	fusB	ND	tet(L) - Plasmid, mepA	R	L	Mut	S		S		dfrB, dfrA	susceptible	mprF, ileS-Val588	susceptible	None	S	NOT PRESENT	susceptible			plasmid
C	7068_7_26	Switzerland	2004	R	aacA-aphD	R	erm(C) - Plasmid		R	mecA	blaZ	R	fusB	R	tet(L) - Plasmid, mepA	R	L	Mut	S		S		dfrB, dfrA		mprF, ileS-Val588	susceptible	None	S					plasmid
C	7068_7_34	Switzerland	2004	R	aacA-aphD	R	erm(C) - Plasmid		R	mecA	blaZ	R	fusB	ND	tet(L) - Plasmid, mepA	R	L	Mut	S		S		dfrB, dfrA	susceptible	mprF, ileS-Val588	susceptible	None	S		susceptible			plasmid
C	7068_7_59	Switzerland	2001	R	aacA-aphD	R	erm(C) - Plasmid		R	mecA	blaZ	R	fusB	ND		R	L	Mut	S		S		dfrB, dfrA		mprF, ileS-Val588	susceptible	None	S		susceptible			plasmid
C	7067_4_55	Norway RH	2003	R	aacA-aphD	R	erm(C) - Plasmid		R	mecA	blaZ	S		R	tet(L) - Plasmid, mepA	R	L	Mut	S		S		dfrB, dfrA		mprF, ileS-Val588	susceptible	None			susceptible		plasmid	plasmid
C	7068_7_66	Switzerland	2001	S	aacA-aphD	S	erm(C) - Plasmid		R	mecA	blaZ	R	fusB	ND	tet(L) - Plasmid, mepA	S	L	Mut	S		S		dfrB, dfrA		mprF, ileS-Val588	susceptible	None	R	NOT PRESENT	RESISTANT			plasmid
C	7068_7_58	Switzerland	2004	R	aacA-aphD	R	erm(C) - Plasmid		R	mecA	blaZ	R	fusB	ND	tet(L) - Plasmid, mepA	R	L	Mut	S		S		dfrB, dfrA		mprF, ileS-Val588	susceptible	None	S		susceptible			plasmid
C	7067_4_45	Norway RH	2002	R	aacA-aphD	S	erm(C) - Plasmid		R	mecA	blaZ	S		R	tet(L) - Plasmid, mepA	R	L	Mut	S		S		dfrB, dfrA		mprF, ileS-Val588	susceptible	None			susceptible		plasmid	plasmid
C	7067_4_56	Norway RH	2001	S		R	erm(C) - Plasmid		R	mecA	NOT PRESENT	R	fusB	R	tet(L) - Plasmid, mepA	R	L		S		S		dfrB		mupA, mprF, ileS-Val588	susceptible	None			susceptible
C	7067_4_47	Norway RH	2001	R	aacA-aphD	R	erm(C) - Plasmid		R	mecA	blaZ	R	fusB	R	tet(L) - Plasmid, mepA	R	L		S		S		dfrB		mprF, ileS-Val588	susceptible	None			susceptible			plasmid
C	7067_4_39	Norway RH	2002	R	aacA-aphD	R	erm(C) - Plasmid		R	mecA	blaZ	R	fusB	S	tet(L) - Plasmid, mepA	R	L		S		S		dfrB, dfrA	susceptible	mprF, ileS-Val588	susceptible	None			susceptible			plasmid
C	7067_4_72	Norway UNN	1991	R	aacA-aphD	R	erm(C) - Plasmid		R	mecA	blaZ	S		R	tet(L) - Plasmid, mepA	S	S		S		S		dfrB, dfrA-Plasmid	susceptible	mprF, ileS-Val588	UNKNOWN	None
C	7067_4_63	Norway UNN	1993	R	aacA-aphD	R	erm(C) - Plasmid		R	mecA	blaZ	S		R	tet(L) - Plasmid, mepA	S	S		S		S		dfrB, dfrA		mprF, ileS-Val588	susceptible	None			susceptible			plasmid
C	7067_4_58	Norway UNN	1991	R	aacA-aphD	S			R	mecA	blaZ	S		R	tet(L) - Plasmid, mepA	S	S		S		S		dfrB, dfrA		mprF, ileS-Val588	susceptible	None						plasmid
C	7067_4_61	Norway UNN	1990	R	aacA-aphD	S			R	mecA	blaZ	S		R	tet(L) - Plasmid, mepA	S	S		S				dfrB, dfrA		mprF, ileS-Val588	UNKNOWN	None						plasmid
C	7067_4_59	Norway UNN	1990	R	aacA-aphD	S	erm(C) - Plasmid		R	mecA	blaZ	S		R	tet(L) - Plasmid, mepA	S	S		S		S		dfrB, dfrA		mprF, ileS-Val588	susceptible	None						plasmid
D	7067_4_32	Norway RH	1996	R	aacA-aphD	R	mphC, msrA	vgaA	R	mecA	blaZ	R	fusB	S		S	S		S		S		dfrB		mprF, ileS-Val588	susceptible	None						plasmid
D	7067_4_29	Norway RH	ND	R	aacA-aphD	R	mphC, msrA	vgaA	R	mecA	blaZ	R	fusB	S		S	S		S		S		dfrB		mprF, ileS-Val588	susceptible	None					plasmid	plasmid
D	7067_4_33	Norway RH	1999	R	aacA-aphD	R	mphC, msrA		R	mecA	blaZ	R	fusB	S		S	S		S		S		dfrB		mprF, ileS-Val588	susceptible	None						plasmid
D	7067_4_34	Norway RH	1997	R	aacA-aphD	S		vgaA	R	mecA	blaZ	R	fusB	S		S	S		S		S		dfrB		mprF, ileS-Val588	susceptible	None
D	7067_4_52	Norway RH	2002	R	aacA-aphD	S		vgaA	R	mecA	blaZ	R	fusB	S		S	S		S		S		dfrB		mprF, ileS-Val588	susceptible	None
D	7067_4_27	Norway RH	1995	R	aacA-aphD	R	mphC, msrA	vgaA	R	mecA	blaZ	R	fusB	S		S	S		S		S		dfrB		mprF, ileS-Val588	susceptible	None						plasmid
D	7067_4_30	Norway RH	1996	R	aacA-aphD	R	mphC, msrA	vgaA	R	mecA	blaZ	R	fusB	S		S	S		S		S		dfrB		mprF, ileS-Val588	susceptible	None						plasmid
D	7067_4_26	Norway RH	ND	R	aacA-aphD	R	mphC, msrA	vgaA	R	mecA	blaZ	R	fusB	S		S	S		S		S		dfrB		mprF, ileS-Val588	susceptible	None			susceptible			plasmid
D	7067_4_76	Norway RH	1992	R	aacA-aphD	R	mphC, msrA	vgaA	R	mecA	blaZ	S		S		S	S		S		S		dfrB		mprF, ileS-Val588	susceptible	None						plasmid
D	7067_4_25	Norway RH	1995	R	aacA-aphD	R	mphC, msrA		R	mecA	blaZ	R	fusB	S		S	S		S		S		dfrB		mprF, ileS-Val588	susceptible	None						plasmid
D	7067_4_75	Norway RH	1991	R	aacA-aphD	R	mphC, msrA	vgaA	R	mecA	blaZ	R	fusB	S		S	S		S		S		dfrB		mprF, ileS-Val588	susceptible	None						plasmid
D	7067_4_54	Norway RH	2003	R	aacA-aphD	R	mphC, msrA		R	mecA	blaZ	S		S		S	S		S		S		dfrB		mprF, ileS-Val588	susceptible	None						plasmid
D	7067_4_31	Norway RH	1996	R	aacA-aphD	R	mphC, msrA	vgaA	R	mecA	blaZ	R	fusB	S		S	S		S		S		dfrB		mprF, ileS-Val588	susceptible	None						plasmid
E	7067_4_62	Norway UNN	1993	R	aacA-aphD	R	mphC, msrA		R	mecA	blaZ	S		S		S	S		S		S		dfrB, dfrA		mprF, ileS-Val588	susceptible	None
E	7067_4_64	Norway UNN	1993	R	aacA-aphD	R	mphC, msrA		R	mecA	blaZ	S		S		S	S		S		S		dfrB, dfrA		mprF, ileS-Val588	susceptible	None						plasmid
E	7067_4_74	Norway UNN	1989	R	aacA-aphD	R	mphC, msrA		R	mecA	blaZ	S		S		S	S		S				dfrB		mprF, ileS-Val588	UNKNOWN	None
E	JCSC1435	Japan	2000	R	aacA-aphD	R	erm(C) - Plasmid, mphC, msrA		R	mecA	blaZ	S		R		R	L	Mut	S		S		dfrB		mprF, ileS-Val588	UNKNOWN	None		fosB-Plasmid
E	7068_7_18	Japan/Fukuoka prefercture	ND	R	aacA-aphD	R	mphC, msrA		R	mecA	blaZ	S		S		R	L	Mut	S		S		dfrB	susceptible	mprF, ileS-Val588	UNKNOWN	None		fosB-Plasmid
E	7068_7_25	Japan	ND	R	aacA-aphD	R	erm(A) - Transposon		R	mecA	blaZ	S		R		S	S		S		S		dfrB, dfrA		mprF, ileS-Val588	susceptible	None
E	7068_7_20	Japan	ND	R	aacA-aphD	R	mphC, msrA	vgaA	R	mecA	blaZ	S		R		R	L	Mut	S		S		dfrB		mprF, ileS-Val588	susceptible	None		fosB-Plasmid				plasmid
F	7068_7_45	Switzerland	2002	R	aacA-aphD	R	erm(C) - Plasmid		R		blaZ	I	fusB	ND	tet(M)- Transposon, mepA	R	L	Mut	S		S		dfrB, dfrA	susceptible	mprF, ileS-Val588	susceptible	None	R	fosB-Plasmid				plasmid
F	7068_7_55	Switzerland	2002	R	aacA-aphD	R	mphC, msrA		R	mecA	blaZ	S		ND		R	L	Mut	R		S		dfrB		mprF, ileS-Val588	susceptible	None	S	fosB-Plasmid				plasmid
F	7068_7_29	Switzerland	2001	R	aacA-aphD	R	erm(C) - Plasmid		R	mecA	blaZ	R	fusB	ND	tet(M)- Transposon, mepA	R	L	Mut	S		S		dfrB, dfrA		mprF, ileS-Val588	susceptible	None	R	fosB-Plasmid				plasmid
F	7067_4_66	Norway UNN	1994	R	aacA-aphD	S			R	mecA	blaZ	S		R	tet(M)- Transposon, mepA	R	L	Mut	S		S		dfrB	susceptible	mprF, ileS-Val588	susceptible	None
F	7068_7_15	Japan/Fukuoka prefercture	ND	R	aacA-aphD	S			R	mecA	blaZ	S		R	tet(M)- Transposon, mepA	R	L	Mut	S		S		dfrB		mprF, ileS-Val588	susceptible	None
F	7068_7_13	Spain	2008	R	aacA-aphD	S			R	mecA	blaZ	ND		S		ND	L	Mut	S		S	R	dfrB, dfrA		mprF, ileS-Val588	susceptible	None
F	7068_7_27	Switzeland																			S			susceptible	mprF, ileS-Val588	susceptible	None
F	7067_4_91	Switzerland	2001	S		R	erm(C) - Plasmid		S		blaZ	I	fusB	ND		S	S		S		S		dfrB		mprF, ileS-Val588	UNKNOWN	None	R	NOT PRESENT				plasmid
F	7067_4_86	UK	2005	S		S			S		NOT PRESENT	R	fusB	R	tet(L) - Plasmid, mepA	S	S		S		S	S	dfrB	susceptible	mprF, ileS-Val588	susceptible	None
F	7068_7_63	Switzerland	2006	R	aacA-aphD	R	mphC, msrA		R	mecA	blaZ -	R	fusB	R	tet(L) - Plasmid, mepA	R	L	Mut	S		S		dfrB		mprF, ileS-Val588	susceptible	None	R	NOT PRESENT				plasmid
G	7068_7_14	Japan/Fukuoka prefercture	ND	S		S			R	mecA	blaZ	S		R	tetK/tetL - Plasmid, tet(M) - Transposon, mepA	R	L	Mut	S		S		dfrB		mprF, ileS-Val588	UNKNOWN	None
G	7068_7_16	Japan/Fukuoka prefercture	ND	S		S			R	mecA	blaZ	S		R	tet(L) - Plasmid, mepA	R	L	Mut	S		S		dfrB		mprF, ileS-Val588	susceptible	None
G	7068_7_57	Switzerland	2001	R	aacA-aphD	R	mphC, msrA		R	mecA	blaZ	I		S		R	L	Mut	S		S		dfrB		mprF, ileS-Val588	UNKNOWN	None	S
G	7067_4_87	UK	2005	R	aacA-aphD	R	mphC, msrA		R	mecA	blaZ	S		S		S	S		S		S	R	dfrB	susceptible	mprF, ileS-Val588	susceptible	None						plasmid
G	7068_7_64	Switzerland	2008	S		R	erm(C) - Plasmid		R	mecA	blaZ	I	fusB	S		S	S		S		S		dfrB, drfD-His150/Tyr99-Transposon		mprF, ileS-Val588	UNKNOWN	None	R	NOT PRESENT				plasmid
G	7067_4_71	Norway UNN	1989	S		S			S		blaZ	S		R		S	S		S		S		dfrB		mprF, ileS-Val588	UNKNOWN	None
G	7068_7_30	Switzerland	2008	S		S			R		blaZ	S		S		S	S		S		S		dfrB		mprF, ileS-Val588	susceptible	None	S					plasmid
G	7067_4_73	Norge	2010	S		S			S		NOT PRESENT	R	fusB	S		R	S		S		S		dfrB		mprF, ileS-Val588	susceptible	None
G	7068_7_44	Switzerland	2004	S		R	erm(C) - Plasmid		R		NOT PRESENT	I	fusB	ND		S	S		S		S		dfrB		mprF, ileS-Val588	UNKNOWN	None	R	NOT PRESENT
G	7067_4_67	Norway UNN	1994	S		S			S		NOT PRESENT	S		S		S	S		S		S		dfrB		mprF, ileS-Val588	susceptible	None
G	7068_7_35	Switzerland	2007	R	aacA-aphD	R	mphC, msrA		S		NOT PRESENT	S		S		S	S		S		S		dfrB		mprF, ileS-Val588	susceptible	None	R	NOT PRESENT				plasmid
G	7068_7_40	Switzerland	2004	R	aacA-aphD	R	mphC, msrA		intermediate		NOT PRESENT	S		ND		S	S		S		S		dfrB		mprF, ileS-Val588	susceptible	None	S					plasmid
G	7068_7_47	Switzerland	2007	R		R			R		NOT PRESENT	S	fusB	S		R	S		S		S		dfrB		mprF, ileS-Val588	susceptible	None	S
G	7068_7_19	Japan	ND	R	aacA-aphD	S			R	mecA	blaZ	S		S		S	S		S		S		dfrB		mprF, ileS-Val588	UNKNOWN	None
G	7067_4_81	USA	1988	R	aacA-aphD	S		vgaA	R	mecA	blaZ	S		R/S		S	S		S				dfrB, dfrA		mprF, ileS-Val588	UNKNOWN	None
G	7067_4_48	Norway RH	2005	R	aacA-aphD	R	erm(C) - Plasmid		R	mecA	blaZ	S		R	tet(L) - Plasmid, mepA	R	L	Mut	S		S		dfrB, dfrA	susceptible	mprF, ileS-Val588	susceptible	None
G	7068_7_28	Switzerland	2003	R	aacA-aphD	S			S		blaZ	S	fusB	ND		S	S		S		S		dfrB		mprF, ileS-Val588	UNKNOWN	None	R	NOT PRESENT				plasmid
G	7068_7_33	Switzerland	2007	R	aacA-aphD	R	erm(C) - Plasmid, msrA		R	mecA	blaZ	S		R	tet(L) - Plasmid, mepA	S	S		S		S		dfrB		mprF, ileS-Val588	susceptible	None	S					plasmid
G	7068_7_17	Japan/Fukuoka prefercture	ND	R	aacA-aphD	R	erm(A) - Transposon		R	mecA	blaZ	S		S		R	L	Mut	S		S		dfrB	susceptible	mprF, ileS-Val588	UNKNOWN	None						plasmid
G	7067_4_65	Norway UNN	1994	R	aacA-aphD	R	mphC, msrA		R	mecA	blaZ	S		S		R	L	Mut	S		S		dfrB, drfD-His150/Tyr99-Transposon	susceptible	mprF, ileS-Val588	susceptible	None						plasmid
G	7068_7_22	Japan/Community associoated	ND	R	aacA-aphD	S			R	mecA	blaZ	S		R	tet(L) - Plasmid, mepA	S	S		S		S		dfrB	susceptible	mprF, ileS-Val588	UNKNOWN	None		fosB-Plasmid
G	7068_7_24	Japan/Community associoated	ND	S		R	erm(A) - Transposon		R	mecA	blaZ	S		S		S	S		S		S		dfrB		mprF, ileS-Val588	susceptible	None		fosB-Plasmid			plasmid
G	7068_7_23	Japan/Community associoated	ND	S		R	erm(A) - Transposon		R	mecA	blaZ	S		S		S	S		S		S		dfrB		mprF, ileS-Val588	susceptible	None		fosB-Plasmid			plasmid
G	7067_4_68	Norway UNN	1994	S		S			S		blaZ	S		S		S	S		S		S		dfrB		mprF, ileS-Val588	susceptible	None					plasmid
G	7067_4_28	Norway RH	ND	R	aacA-aphD	R	erm(A) - Transposon		S		blaZ	R	fusB	R	tet(L) - Plasmid, mepA	S	S		S		S		dfrB, dfrA	susceptible	mprF, ileS-Val588	susceptible	None
